# Supplementary material for: Inadequate lumbar protection with load weight limits based on body weight percentages: An experimental and simulation study of the weight limits set by the Japanese guidelines for preventing low back pain
Source: PLoS One. 2025 Jun 25;20(6):e0327175. doi: 10.1371/journal.pone.0327175 (PMC12193010; doi:10.1371/journal.pone.0327175)
Supplement: S1 Data — Weight, maximum weight capacity (kg). Height: 1, shin; 2, knee; 3, waist; 4, chest; 5, head. Distance: N, near; F, far. (CSV) [file pone.0327175.s001.csv]

Sex	Subject	Task	Height	Distance	Weight
M	M01	Lift	-	-	25
M	M01	Hold	5	N	13
M	M01	Hold	5	F	8
M	M01	Hold	4	N	20
M	M01	Hold	4	F	13
M	M01	Hold	3	N	25
M	M01	Hold	3	F	13
M	M01	Hold	2	N	20
M	M01	Hold	2	F	13
M	M01	Hold	1	N	15
M	M01	Hold	1	F	10
M	M02	Lift	-	-	23
M	M02	Hold	5	N	10
M	M02	Hold	5	F	8
M	M02	Hold	4	N	15
M	M02	Hold	4	F	10
M	M02	Hold	3	N	20
M	M02	Hold	3	F	15
M	M02	Hold	2	N	15
M	M02	Hold	2	F	15
M	M02	Hold	1	N	18
M	M02	Hold	1	F	15
M	M03	Lift	-	-	23
M	M03	Hold	5	N	10
M	M03	Hold	5	F	8
M	M03	Hold	4	N	18
M	M03	Hold	4	F	13
M	M03	Hold	3	N	20
M	M03	Hold	3	F	13
M	M03	Hold	2	N	18
M	M03	Hold	2	F	13
M	M03	Hold	1	N	18
M	M03	Hold	1	F	10
M	M04	Lift	-	-	28
M	M04	Hold	5	N	15
M	M04	Hold	5	F	10
M	M04	Hold	4	N	23
M	M04	Hold	4	F	13
M	M04	Hold	3	N	28
M	M04	Hold	3	F	15
M	M04	Hold	2	N	20
M	M04	Hold	2	F	13
M	M04	Hold	1	N	18
M	M04	Hold	1	F	13
M	M05	Lift	-	-	18
M	M05	Hold	5	N	5
M	M05	Hold	5	F	8
M	M05	Hold	4	N	10
M	M05	Hold	4	F	8
M	M05	Hold	3	N	13
M	M05	Hold	3	F	8
M	M05	Hold	2	N	10
M	M05	Hold	2	F	8
M	M05	Hold	1	N	8
M	M05	Hold	1	F	8
M	M06	Lift	-	-	23
M	M06	Hold	5	N	8
M	M06	Hold	5	F	5
M	M06	Hold	4	N	15
M	M06	Hold	4	F	8
M	M06	Hold	3	N	18
M	M06	Hold	3	F	8
M	M06	Hold	2	N	15
M	M06	Hold	2	F	10
M	M06	Hold	1	N	15
M	M06	Hold	1	F	10
M	M07	Lift	-	-	28
M	M07	Hold	5	N	8
M	M07	Hold	5	F	8
M	M07	Hold	4	N	13
M	M07	Hold	4	F	8
M	M07	Hold	3	N	15
M	M07	Hold	3	F	8
M	M07	Hold	2	N	20
M	M07	Hold	2	F	10
M	M07	Hold	1	N	20
M	M07	Hold	1	F	10
M	M08	Lift	-	-	28
M	M08	Hold	5	N	10
M	M08	Hold	5	F	13
M	M08	Hold	4	N	20
M	M08	Hold	4	F	13
M	M08	Hold	3	N	25
M	M08	Hold	3	F	15
M	M08	Hold	2	N	25
M	M08	Hold	2	F	18
M	M08	Hold	1	N	23
M	M08	Hold	1	F	18
M	M09	Lift	-	-	20
M	M09	Hold	5	N	8
M	M09	Hold	5	F	5
M	M09	Hold	4	N	15
M	M09	Hold	4	F	8
M	M09	Hold	3	N	18
M	M09	Hold	3	F	10
M	M09	Hold	2	N	15
M	M09	Hold	2	F	10
M	M09	Hold	1	N	15
M	M09	Hold	1	F	8
M	M10	Lift	-	-	15
M	M10	Hold	5	N	10
M	M10	Hold	5	F	8
M	M10	Hold	4	N	13
M	M10	Hold	4	F	10
M	M10	Hold	3	N	15
M	M10	Hold	3	F	10
M	M10	Hold	2	N	13
M	M10	Hold	2	F	10
M	M10	Hold	1	N	15
M	M10	Hold	1	F	10
F	F01	Lift	-	-	13
F	F01	Hold	5	N	5
F	F01	Hold	5	F	5
F	F01	Hold	4	N	5
F	F01	Hold	4	F	5
F	F01	Hold	3	N	13
F	F01	Hold	3	F	8
F	F01	Hold	2	N	10
F	F01	Hold	2	F	10
F	F01	Hold	1	N	13
F	F01	Hold	1	F	10
F	F02	Lift	-	-	28
F	F02	Hold	5	N	10
F	F02	Hold	5	F	8
F	F02	Hold	4	N	15
F	F02	Hold	4	F	13
F	F02	Hold	3	N	20
F	F02	Hold	3	F	15
F	F02	Hold	2	N	23
F	F02	Hold	2	F	18
F	F02	Hold	1	N	23
F	F02	Hold	1	F	18
F	F03	Lift	-	-	18
F	F03	Hold	5	N	5
F	F03	Hold	5	F	5
F	F03	Hold	4	N	10
F	F03	Hold	4	F	10
F	F03	Hold	3	N	10
F	F03	Hold	3	F	8
F	F03	Hold	2	N	13
F	F03	Hold	2	F	10
F	F03	Hold	1	N	13
F	F03	Hold	1	F	13
F	F04	Lift	-	-	15
F	F04	Hold	5	N	8
F	F04	Hold	5	F	8
F	F04	Hold	4	N	13
F	F04	Hold	4	F	8
F	F04	Hold	3	N	13
F	F04	Hold	3	F	10
F	F04	Hold	2	N	15
F	F04	Hold	2	F	10
F	F04	Hold	1	N	13
F	F04	Hold	1	F	10
F	F05	Lift	-	-	15
F	F05	Hold	5	N	8
F	F05	Hold	5	F	5
F	F05	Hold	4	N	10
F	F05	Hold	4	F	8
F	F05	Hold	3	N	13
F	F05	Hold	3	F	8
F	F05	Hold	2	N	15
F	F05	Hold	2	F	10
F	F05	Hold	1	N	13
F	F05	Hold	1	F	10
F	F06	Lift	-	-	20
F	F06	Hold	5	N	8
F	F06	Hold	5	F	5
F	F06	Hold	4	N	10
F	F06	Hold	4	F	8
F	F06	Hold	3	N	15
F	F06	Hold	3	F	10
F	F06	Hold	2	N	15
F	F06	Hold	2	F	13
F	F06	Hold	1	N	15
F	F06	Hold	1	F	10
F	F07	Lift	-	-	18
F	F07	Hold	5	N	10
F	F07	Hold	5	F	8
F	F07	Hold	4	N	15
F	F07	Hold	4	F	8
F	F07	Hold	3	N	15
F	F07	Hold	3	F	10
F	F07	Hold	2	N	15
F	F07	Hold	2	F	10
F	F07	Hold	1	N	15
F	F07	Hold	1	F	10
F	F08	Lift	-	-	18
F	F08	Hold	5	N	10
F	F08	Hold	5	F	8
F	F08	Hold	4	N	13
F	F08	Hold	4	F	8
F	F08	Hold	3	N	15
F	F08	Hold	3	F	10
F	F08	Hold	2	N	18
F	F08	Hold	2	F	10
F	F08	Hold	1	N	15
F	F08	Hold	1	F	10
F	F09	Lift	-	-	13
F	F09	Hold	5	N	5
F	F09	Hold	5	F	5
F	F09	Hold	4	N	10
F	F09	Hold	4	F	5
F	F09	Hold	3	N	13
F	F09	Hold	3	F	8
F	F09	Hold	2	N	8
F	F09	Hold	2	F	5
F	F09	Hold	1	N	8
F	F09	Hold	1	F	5
F	F10	Lift	-	-	13
F	F10	Hold	5	N	8
F	F10	Hold	5	F	8
F	F10	Hold	4	N	10
F	F10	Hold	4	F	8
F	F10	Hold	3	N	13
F	F10	Hold	3	F	10
F	F10	Hold	2	N	13
F	F10	Hold	2	F	10
F	F10	Hold	1	N	10
F	F10	Hold	1	F	10
