# Supplementary material for: Inadequate lumbar protection with load weight limits based on body weight percentages: An experimental and simulation study of the weight limits set by the Japanese guidelines for preventing low back pain
Source: PLoS One. 2025 Jun 25;20(6):e0327175. doi: 10.1371/journal.pone.0327175 (PMC12193010; doi:10.1371/journal.pone.0327175)
Supplement: S2 Data — IVD-CF, compressive force on the L5-S1 intervertebral disc; BW, body weight set in the simulation; Force, maximum L5-S1 IVD-CF (N). Height: 1, shin; 2, knee; 3, waist; 4, chest; 5, head. Distance: N, near; F, far. (CSV) [file pone.0327175.s002.csv]

Sex	BW	Subject	Task	Height	Distance	Force
M	50	M01	Lift	-	-	3370.1108
M	50	M01	Hold	5	N	1928.9059
M	50	M01	Hold	5	F	2906.294
M	50	M01	Hold	4	N	2098.1272
M	50	M01	Hold	4	F	2810.8457
M	50	M01	Hold	3	N	2225.9253
M	50	M01	Hold	3	F	2846.9243
M	50	M01	Hold	2	N	2977.9436
M	50	M01	Hold	2	F	3195.12
M	50	M01	Hold	1	N	3314.1702
M	50	M01	Hold	1	F	3648.0808
M	50	M02	Lift	-	-	3927.3513
M	50	M02	Hold	5	N	1796.49
M	50	M02	Hold	5	F	2391.84
M	50	M02	Hold	4	N	1909.9125
M	50	M02	Hold	4	F	2380.4888
M	50	M02	Hold	3	N	2016.144
M	50	M02	Hold	3	F	2624.5618
M	50	M02	Hold	2	N	2897.6992
M	50	M02	Hold	2	F	3343.257
M	50	M02	Hold	1	N	2887.0796
M	50	M02	Hold	1	F	3238.9495
M	50	M03	Lift	-	-	3684.1284
M	50	M03	Hold	5	N	1869.9045
M	50	M03	Hold	5	F	2388.3774
M	50	M03	Hold	4	N	1896.0579
M	50	M03	Hold	4	F	2514.9988
M	50	M03	Hold	3	N	2022.3843
M	50	M03	Hold	3	F	2412.644
M	50	M03	Hold	2	N	3058.7827
M	50	M03	Hold	2	F	3614.9963
M	50	M03	Hold	1	N	3413.867
M	50	M03	Hold	1	F	3784.3467
M	50	M04	Lift	-	-	3436.1953
M	50	M04	Hold	5	N	2005.1168
M	50	M04	Hold	5	F	2839.227
M	50	M04	Hold	4	N	2121.0068
M	50	M04	Hold	4	F	2959.404
M	50	M04	Hold	3	N	2392.7932
M	50	M04	Hold	3	F	3428.6912
M	50	M04	Hold	2	N	2846.9543
M	50	M04	Hold	2	F	3659.6328
M	50	M04	Hold	1	N	3087.4377
M	50	M04	Hold	1	F	3893.4885
M	50	M05	Lift	-	-	3280.8076
M	50	M05	Hold	5	N	1737.9314
M	50	M05	Hold	5	F	2112.5842
M	50	M05	Hold	4	N	1756.0205
M	50	M05	Hold	4	F	2335.492
M	50	M05	Hold	3	N	1890.4292
M	50	M05	Hold	3	F	2422.083
M	50	M05	Hold	2	N	2662.7083
M	50	M05	Hold	2	F	3607.5405
M	50	M05	Hold	1	N	3231.5933
M	50	M05	Hold	1	F	3957.8782
M	50	M06	Lift	-	-	3331.4583
M	50	M06	Hold	5	N	1546.6096
M	50	M06	Hold	5	F	2213.7822
M	50	M06	Hold	4	N	1454.3019
M	50	M06	Hold	4	F	2194.715
M	50	M06	Hold	3	N	1559.9225
M	50	M06	Hold	3	F	2280.2517
M	50	M06	Hold	2	N	2373.685
M	50	M06	Hold	2	F	2988.6897
M	50	M06	Hold	1	N	2537.25
M	50	M06	Hold	1	F	3089.3657
M	50	M07	Lift	-	-	2579.842
M	50	M07	Hold	5	N	1790.197
M	50	M07	Hold	5	F	2608.2354
M	50	M07	Hold	4	N	2043.7429
M	50	M07	Hold	4	F	2643.3843
M	50	M07	Hold	3	N	1753.9664
M	50	M07	Hold	3	F	2580.3215
M	50	M07	Hold	2	N	2239.7175
M	50	M07	Hold	2	F	3203.4294
M	50	M07	Hold	1	N	2552.4043
M	50	M07	Hold	1	F	3339.768
M	50	M08	Lift	-	-	3383.3684
M	50	M08	Hold	5	N	1853.526
M	50	M08	Hold	5	F	2438.501
M	50	M08	Hold	4	N	2044.6843
M	50	M08	Hold	4	F	2476.0815
M	50	M08	Hold	3	N	2106.8916
M	50	M08	Hold	3	F	2596.1519
M	50	M08	Hold	2	N	2815.9539
M	50	M08	Hold	2	F	3442.541
M	50	M08	Hold	1	N	2954.8396
M	50	M08	Hold	1	F	3572.351
M	50	M09	Lift	-	-	2648.3745
M	50	M09	Hold	5	N	1503.3081
M	50	M09	Hold	5	F	2317.5928
M	50	M09	Hold	4	N	1628.1149
M	50	M09	Hold	4	F	2273.912
M	50	M09	Hold	3	N	1761.4751
M	50	M09	Hold	3	F	2826.3887
M	50	M09	Hold	2	N	2511.669
M	50	M09	Hold	2	F	3399.5686
M	50	M09	Hold	1	N	2825.7312
M	50	M09	Hold	1	F	3644.0486
M	50	M10	Lift	-	-	2792.9727
M	50	M10	Hold	5	N	1822.0233
M	50	M10	Hold	5	F	2403.7935
M	50	M10	Hold	4	N	2046.0986
M	50	M10	Hold	4	F	2555.6843
M	50	M10	Hold	3	N	2095.991
M	50	M10	Hold	3	F	2830.5034
M	50	M10	Hold	2	N	2304.4182
M	50	M10	Hold	2	F	2934.2212
M	50	M10	Hold	1	N	2527.3035
M	50	M10	Hold	1	F	3133.113
M	70	M01	Lift	-	-	4717.597
M	70	M01	Hold	5	N	2702.1438
M	70	M01	Hold	5	F	4072.657
M	70	M01	Hold	4	N	2939.9966
M	70	M01	Hold	4	F	3939.6536
M	70	M01	Hold	3	N	3118.7214
M	70	M01	Hold	3	F	3986.5107
M	70	M01	Hold	2	N	4169.72
M	70	M01	Hold	2	F	4475.0093
M	70	M01	Hold	1	N	4641.548
M	70	M01	Hold	1	F	5110.4033
M	70	M02	Lift	-	-	5494
M	70	M02	Hold	5	N	2509.17
M	70	M02	Hold	5	F	3339.2039
M	70	M02	Hold	4	N	2667.991
M	70	M02	Hold	4	F	3326.995
M	70	M02	Hold	3	N	2816.515
M	70	M02	Hold	3	F	3666.6118
M	70	M02	Hold	2	N	4048.2534
M	70	M02	Hold	2	F	4673.7944
M	70	M02	Hold	1	N	4035.9697
M	70	M02	Hold	1	F	4529.8164
M	70	M03	Lift	-	-	5153.5386
M	70	M03	Hold	5	N	2617.8015
M	70	M03	Hold	5	F	3346.012
M	70	M03	Hold	4	N	2653.0066
M	70	M03	Hold	4	F	3523.2705
M	70	M03	Hold	3	N	2827.6948
M	70	M03	Hold	3	F	3375.9485
M	70	M03	Hold	2	N	4280.1665
M	70	M03	Hold	2	F	5059.4976
M	70	M03	Hold	1	N	4779.112
M	70	M03	Hold	1	F	5297.6357
M	70	M04	Lift	-	-	4812.422
M	70	M04	Hold	5	N	2806.5134
M	70	M04	Hold	5	F	3974.9
M	70	M04	Hold	4	N	2970.7922
M	70	M04	Hold	4	F	4142.821
M	70	M04	Hold	3	N	3349.8325
M	70	M04	Hold	3	F	4801.09
M	70	M04	Hold	2	N	3986.0547
M	70	M04	Hold	2	F	5126.933
M	70	M04	Hold	1	N	4324.348
M	70	M04	Hold	1	F	5450.2485
M	70	M05	Lift	-	-	4591.514
M	70	M05	Hold	5	N	2429.0215
M	70	M05	Hold	5	F	2950.5803
M	70	M05	Hold	4	N	2454.3403
M	70	M05	Hold	4	F	3265.5972
M	70	M05	Hold	3	N	2642.6147
M	70	M05	Hold	3	F	3385.399
M	70	M05	Hold	2	N	3729.4534
M	70	M05	Hold	2	F	5051.7905
M	70	M05	Hold	1	N	4521.5137
M	70	M05	Hold	1	F	5539.63
M	70	M06	Lift	-	-	4664.49
M	70	M06	Hold	5	N	2161.2686
M	70	M06	Hold	5	F	3100.004
M	70	M06	Hold	4	N	2033.652
M	70	M06	Hold	4	F	3072.0027
M	70	M06	Hold	3	N	2179.9285
M	70	M06	Hold	3	F	3185.8215
M	70	M06	Hold	2	N	3317.3623
M	70	M06	Hold	2	F	4180.3486
M	70	M06	Hold	1	N	3552.4966
M	70	M06	Hold	1	F	4320.262
M	70	M07	Lift	-	-	3605.614
M	70	M07	Hold	5	N	2502.7576
M	70	M07	Hold	5	F	3650.9683
M	70	M07	Hold	4	N	2857.3313
M	70	M07	Hold	4	F	3699.403
M	70	M07	Hold	3	N	2451.7598
M	70	M07	Hold	3	F	3609.3645
M	70	M07	Hold	2	N	3131.3345
M	70	M07	Hold	2	F	4478.9595
M	70	M07	Hold	1	N	3568.3687
M	70	M07	Hold	1	F	4672.7954
M	70	M08	Lift	-	-	4735.489
M	70	M08	Hold	5	N	2591.274
M	70	M08	Hold	5	F	3407.8345
M	70	M08	Hold	4	N	2862.2683
M	70	M08	Hold	4	F	3466.4365
M	70	M08	Hold	3	N	2945.712
M	70	M08	Hold	3	F	3634.8218
M	70	M08	Hold	2	N	3950.373
M	70	M08	Hold	2	F	4820.291
M	70	M08	Hold	1	N	4134.922
M	70	M08	Hold	1	F	5000.252
M	70	M09	Lift	-	-	3709.2695
M	70	M09	Hold	5	N	2102.2605
M	70	M09	Hold	5	F	3243.9048
M	70	M09	Hold	4	N	2273.964
M	70	M09	Hold	4	F	3178.7312
M	70	M09	Hold	3	N	2461.695
M	70	M09	Hold	3	F	3956.3608
M	70	M09	Hold	2	N	3516.3652
M	70	M09	Hold	2	F	4759.101
M	70	M09	Hold	1	N	3953.3167
M	70	M09	Hold	1	F	5103.1665
M	70	M10	Lift	-	-	3906.0273
M	70	M10	Hold	5	N	2551.8179
M	70	M10	Hold	5	F	3363.988
M	70	M10	Hold	4	N	2860.28
M	70	M10	Hold	4	F	3574.2446
M	70	M10	Hold	3	N	2928.8428
M	70	M10	Hold	3	F	3958.5054
M	70	M10	Hold	2	N	3222.3982
M	70	M10	Hold	2	F	4104.897
M	70	M10	Hold	1	N	3535.3267
M	70	M10	Hold	1	F	4383.3145
M	90	M01	Lift	-	-	6061.054
M	90	M01	Hold	5	N	3471.7947
M	90	M01	Hold	5	F	5234.42
M	90	M01	Hold	4	N	3779.3647
M	90	M01	Hold	4	F	5064.0073
M	90	M01	Hold	3	N	4008.7258
M	90	M01	Hold	3	F	5122.512
M	90	M01	Hold	2	N	5358.5005
M	90	M01	Hold	2	F	5751.4214
M	90	M01	Hold	1	N	5963.9653
M	90	M01	Hold	1	F	6567.5693
M	90	M02	Lift	-	-	7060.2188
M	90	M02	Hold	5	N	3221.2634
M	90	M02	Hold	5	F	4285.9014
M	90	M02	Hold	4	N	3425.5635
M	90	M02	Hold	4	F	4272.5933
M	90	M02	Hold	3	N	3617.5002
M	90	M02	Hold	3	F	4708.186
M	90	M02	Hold	2	N	5198.237
M	90	M02	Hold	2	F	6003.5957
M	90	M02	Hold	1	N	5184.53
M	90	M02	Hold	1	F	5819.55
M	90	M03	Lift	-	-	6622.1323
M	90	M03	Hold	5	N	3362.247
M	90	M03	Hold	5	F	4299.162
M	90	M03	Hold	4	N	3408.0586
M	90	M03	Hold	4	F	4528.1113
M	90	M03	Hold	3	N	3631.5747
M	90	M03	Hold	3	F	4335.6772
M	90	M03	Hold	2	N	5499.31
M	90	M03	Hold	2	F	6501.0576
M	90	M03	Hold	1	N	6140.835
M	90	M03	Hold	1	F	6807.405
M	90	M04	Lift	-	-	6185.7
M	90	M04	Hold	5	N	3604.7295
M	90	M04	Hold	5	F	5106.6084
M	90	M04	Hold	4	N	3817.2197
M	90	M04	Hold	4	F	5323.05
M	90	M04	Hold	3	N	4303.984
M	90	M04	Hold	3	F	6169.3735
M	90	M04	Hold	2	N	5122.2725
M	90	M04	Hold	2	F	6587.7905
M	90	M04	Hold	1	N	5556.252
M	90	M04	Hold	1	F	7003.2603
M	90	M05	Lift	-	-	5898.4585
M	90	M05	Hold	5	N	3118.9114
M	90	M05	Hold	5	F	3786.8894
M	90	M05	Hold	4	N	3151.5623
M	90	M05	Hold	4	F	4192.6855
M	90	M05	Hold	3	N	3392.446
M	90	M05	Hold	3	F	4345.3877
M	90	M05	Hold	2	N	4794.447
M	90	M05	Hold	2	F	6489.274
M	90	M05	Hold	1	N	5808.225
M	90	M05	Hold	1	F	7116.2354
M	90	M06	Lift	-	-	5994.518
M	90	M06	Hold	5	N	2774.3867
M	90	M06	Hold	5	F	3984.2134
M	90	M06	Hold	4	N	2611.9165
M	90	M06	Hold	4	F	3947.6162
M	90	M06	Hold	3	N	2798.836
M	90	M06	Hold	3	F	4090.7153
M	90	M06	Hold	2	N	4260.1636
M	90	M06	Hold	2	F	5370.143
M	90	M06	Hold	1	N	4567.005
M	90	M06	Hold	1	F	5550.993
M	90	M07	Lift	-	-	4631.236
M	90	M07	Hold	5	N	3217.1558
M	90	M07	Hold	5	F	4691.7744
M	90	M07	Hold	4	N	3670.1997
M	90	M07	Hold	4	F	4753.726
M	90	M07	Hold	3	N	3149.1545
M	90	M07	Hold	3	F	4636.295
M	90	M07	Hold	2	N	4022.5376
M	90	M07	Hold	2	F	5753.6104
M	90	M07	Hold	1	N	4583.749
M	90	M07	Hold	1	F	6004.723
M	90	M08	Lift	-	-	6085.382
M	90	M08	Hold	5	N	3327.948
M	90	M08	Hold	5	F	4374.441
M	90	M08	Hold	4	N	3677.413
M	90	M08	Hold	4	F	4455.7373
M	90	M08	Hold	3	N	3783.5132
M	90	M08	Hold	3	F	4670.523
M	90	M08	Hold	2	N	5078.019
M	90	M08	Hold	2	F	6195.156
M	90	M08	Hold	1	N	5313.6367
M	90	M08	Hold	1	F	6426.001
M	90	M09	Lift	-	-	4768.065
M	90	M09	Hold	5	N	2700.6594
M	90	M09	Hold	5	F	4167.4673
M	90	M09	Hold	4	N	2918.284
M	90	M09	Hold	4	F	4082.9075
M	90	M09	Hold	3	N	3161.1511
M	90	M09	Hold	3	F	5084.588
M	90	M09	Hold	2	N	4518.662
M	90	M09	Hold	2	F	6115.2847
M	90	M09	Hold	1	N	5079.0977
M	90	M09	Hold	1	F	6556.7456
M	90	M10	Lift	-	-	5016.774
M	90	M10	Hold	5	N	3275.845
M	90	M10	Hold	5	F	4319.2266
M	90	M10	Hold	4	N	3672.3584
M	90	M10	Hold	4	F	4588.6997
M	90	M10	Hold	3	N	3759.515
M	90	M10	Hold	3	F	5083.1816
M	90	M10	Hold	2	N	4137.7046
M	90	M10	Hold	2	F	5272.784
M	90	M10	Hold	1	N	4540.7944
M	90	M10	Hold	1	F	5631.3564
F	40	F01	Lift	-	-	1839.726
F	40	F01	Hold	5	N	858.69867
F	40	F01	Hold	5	F	1188.5616
F	40	F01	Hold	4	N	991.14215
F	40	F01	Hold	4	F	1289.3256
F	40	F01	Hold	3	N	1045.8292
F	40	F01	Hold	3	F	1268.945
F	40	F01	Hold	2	N	1531.7386
F	40	F01	Hold	2	F	1716.3961
F	40	F01	Hold	1	N	1572.7268
F	40	F01	Hold	1	F	1830.8641
F	40	F02	Lift	-	-	1633.121
F	40	F02	Hold	5	N	595.57404
F	40	F02	Hold	5	F	1071.3771
F	40	F02	Hold	4	N	849.6695
F	40	F02	Hold	4	F	1106.1477
F	40	F02	Hold	3	N	1053.7203
F	40	F02	Hold	3	F	1359.5881
F	40	F02	Hold	2	N	1372.6683
F	40	F02	Hold	2	F	1627.2158
F	40	F02	Hold	1	N	1481.7463
F	40	F02	Hold	1	F	1997.5436
F	40	F03	Lift	-	-	1646.3573
F	40	F03	Hold	5	N	807.59467
F	40	F03	Hold	5	F	1194.2245
F	40	F03	Hold	4	N	864.3937
F	40	F03	Hold	4	F	1089.247
F	40	F03	Hold	3	N	986.90094
F	40	F03	Hold	3	F	1202.8405
F	40	F03	Hold	2	N	1363.154
F	40	F03	Hold	2	F	1699.0674
F	40	F03	Hold	1	N	1395.309
F	40	F03	Hold	1	F	1823.5032
F	40	F04	Lift	-	-	1801.8636
F	40	F04	Hold	5	N	991.583
F	40	F04	Hold	5	F	1246.0016
F	40	F04	Hold	4	N	1042.3942
F	40	F04	Hold	4	F	1297.5796
F	40	F04	Hold	3	N	1056.5779
F	40	F04	Hold	3	F	1343.0524
F	40	F04	Hold	2	N	1192.66
F	40	F04	Hold	2	F	1512.4172
F	40	F04	Hold	1	N	1413.1362
F	40	F04	Hold	1	F	1742.0294
F	40	F05	Lift	-	-	2063.1343
F	40	F05	Hold	5	N	1072.9629
F	40	F05	Hold	5	F	1279.1006
F	40	F05	Hold	4	N	1126.8353
F	40	F05	Hold	4	F	1289.183
F	40	F05	Hold	3	N	1252.3816
F	40	F05	Hold	3	F	1356.6749
F	40	F05	Hold	2	N	1520.0867
F	40	F05	Hold	2	F	1436.2472
F	40	F05	Hold	1	N	1561.2472
F	40	F05	Hold	1	F	1674.3538
F	40	F06	Lift	-	-	1764.9556
F	40	F06	Hold	5	N	765.9712
F	40	F06	Hold	5	F	1090.903
F	40	F06	Hold	4	N	951.5866
F	40	F06	Hold	4	F	1092.4672
F	40	F06	Hold	3	N	1017.7964
F	40	F06	Hold	3	F	1276.0422
F	40	F06	Hold	2	N	1397.6414
F	40	F06	Hold	2	F	1698.9752
F	40	F06	Hold	1	N	1392.4996
F	40	F06	Hold	1	F	1815.0211
F	40	F07	Lift	-	-	1772.8745
F	40	F07	Hold	5	N	659.7838
F	40	F07	Hold	5	F	1019.52924
F	40	F07	Hold	4	N	853.5199
F	40	F07	Hold	4	F	1160.3434
F	40	F07	Hold	3	N	1047.9766
F	40	F07	Hold	3	F	1319.1234
F	40	F07	Hold	2	N	1242.0656
F	40	F07	Hold	2	F	1633.5123
F	40	F07	Hold	1	N	1552.9417
F	40	F07	Hold	1	F	1962.6978
F	40	F08	Lift	-	-	1657.3129
F	40	F08	Hold	5	N	832.79193
F	40	F08	Hold	5	F	1179.3313
F	40	F08	Hold	4	N	1087.8506
F	40	F08	Hold	4	F	1172.8436
F	40	F08	Hold	3	N	1104.0125
F	40	F08	Hold	3	F	1350.9517
F	40	F08	Hold	2	N	1204.4208
F	40	F08	Hold	2	F	1532.6034
F	40	F08	Hold	1	N	1280.6343
F	40	F08	Hold	1	F	1687.5582
F	40	F09	Lift	-	-	1691.886
F	40	F09	Hold	5	N	893.7382
F	40	F09	Hold	5	F	1330.2964
F	40	F09	Hold	4	N	883.14935
F	40	F09	Hold	4	F	1395.3214
F	40	F09	Hold	3	N	1033.712
F	40	F09	Hold	3	F	1515.6768
F	40	F09	Hold	2	N	1301.837
F	40	F09	Hold	2	F	1678.5227
F	40	F09	Hold	1	N	1419.6996
F	40	F09	Hold	1	F	1817.4053
F	40	F10	Lift	-	-	1874.0687
F	40	F10	Hold	5	N	893.8991
F	40	F10	Hold	5	F	1190.0309
F	40	F10	Hold	4	N	991.3603
F	40	F10	Hold	4	F	1178.2942
F	40	F10	Hold	3	N	1081.1932
F	40	F10	Hold	3	F	1248.2194
F	40	F10	Hold	2	N	1424.8646
F	40	F10	Hold	2	F	1717.0515
F	40	F10	Hold	1	N	1418.0798
F	40	F10	Hold	1	F	1837.4779
F	55	F01	Lift	-	-	2522.301
F	55	F01	Hold	5	N	1175.4467
F	55	F01	Hold	5	F	1632.4187
F	55	F01	Hold	4	N	1360.7827
F	55	F01	Hold	4	F	1774.4138
F	55	F01	Hold	3	N	1434.9269
F	55	F01	Hold	3	F	1743.888
F	55	F01	Hold	2	N	2100.8904
F	55	F01	Hold	2	F	2357.9856
F	55	F01	Hold	1	N	2156.1997
F	55	F01	Hold	1	F	2507.6204
F	55	F02	Lift	-	-	2244.9321
F	55	F02	Hold	5	N	814.071
F	55	F02	Hold	5	F	1464.4587
F	55	F02	Hold	4	N	1160.5364
F	55	F02	Hold	4	F	1513.0824
F	55	F02	Hold	3	N	1439.9681
F	55	F02	Hold	3	F	1865.4015
F	55	F02	Hold	2	N	1879.8088
F	55	F02	Hold	2	F	2230.3525
F	55	F02	Hold	1	N	2036.028
F	55	F02	Hold	1	F	2747.5803
F	55	F03	Lift	-	-	2261.939
F	55	F03	Hold	5	N	1108.067
F	55	F03	Hold	5	F	1638.8713
F	55	F03	Hold	4	N	1185.8488
F	55	F03	Hold	4	F	1496.6443
F	55	F03	Hold	3	N	1354.775
F	55	F03	Hold	3	F	1652.385
F	55	F03	Hold	2	N	1872.002
F	55	F03	Hold	2	F	2336.8127
F	55	F03	Hold	1	N	1916.8368
F	55	F03	Hold	1	F	2504.7136
F	55	F04	Lift	-	-	2475.2422
F	55	F04	Hold	5	N	1358.7263
F	55	F04	Hold	5	F	1708.7726
F	55	F04	Hold	4	N	1431.3604
F	55	F04	Hold	4	F	1781.1073
F	55	F04	Hold	3	N	1448.7596
F	55	F04	Hold	3	F	1842.0975
F	55	F04	Hold	2	N	1636.5726
F	55	F04	Hold	2	F	2075.837
F	55	F04	Hold	1	N	1938.9933
F	55	F04	Hold	1	F	2390.8704
F	55	F05	Lift	-	-	2834.76
F	55	F05	Hold	5	N	1473.7188
F	55	F05	Hold	5	F	1756.8533
F	55	F05	Hold	4	N	1546.7106
F	55	F05	Hold	4	F	1770.6394
F	55	F05	Hold	3	N	1719.9681
F	55	F05	Hold	3	F	1864.2532
F	55	F05	Hold	2	N	2090.348
F	55	F05	Hold	2	F	1978.2611
F	55	F05	Hold	1	N	2144.831
F	55	F05	Hold	1	F	2301.8416
F	55	F06	Lift	-	-	2427.6782
F	55	F06	Hold	5	N	1048.1108
F	55	F06	Hold	5	F	1495.5789
F	55	F06	Hold	4	N	1303.2744
F	55	F06	Hold	4	F	1497.3129
F	55	F06	Hold	3	N	1394.4495
F	55	F06	Hold	3	F	1750.2369
F	55	F06	Hold	2	N	1920.0461
F	55	F06	Hold	2	F	2333.827
F	55	F06	Hold	1	N	1911.746
F	55	F06	Hold	1	F	2490.4626
F	55	F07	Lift	-	-	2436.0034
F	55	F07	Hold	5	N	902.8229
F	55	F07	Hold	5	F	1397.5055
F	55	F07	Hold	4	N	1171.9213
F	55	F07	Hold	4	F	1594.422
F	55	F07	Hold	3	N	1434.1624
F	55	F07	Hold	3	F	1812.178
F	55	F07	Hold	2	N	1703.5992
F	55	F07	Hold	2	F	2241.961
F	55	F07	Hold	1	N	2131.7402
F	55	F07	Hold	1	F	2697.3647
F	55	F08	Lift	-	-	2276.3936
F	55	F08	Hold	5	N	1139.9636
F	55	F08	Hold	5	F	1617.6626
F	55	F08	Hold	4	N	1491.042
F	55	F08	Hold	4	F	1608.1147
F	55	F08	Hold	3	N	1512.8738
F	55	F08	Hold	3	F	1852.3419
F	55	F08	Hold	2	N	1650.212
F	55	F08	Hold	2	F	2099.9456
F	55	F08	Hold	1	N	1754.5374
F	55	F08	Hold	1	F	2315.3345
F	55	F09	Lift	-	-	2325.857
F	55	F09	Hold	5	N	1224.188
F	55	F09	Hold	5	F	1825.843
F	55	F09	Hold	4	N	1210.1029
F	55	F09	Hold	4	F	1915.476
F	55	F09	Hold	3	N	1416.8356
F	55	F09	Hold	3	F	2073.438
F	55	F09	Hold	2	N	1786.627
F	55	F09	Hold	2	F	2307.4492
F	55	F09	Hold	1	N	1950.1316
F	55	F09	Hold	1	F	2497.4592
F	55	F10	Lift	-	-	2573.3586
F	55	F10	Hold	5	N	1223.3839
F	55	F10	Hold	5	F	1631.6216
F	55	F10	Hold	4	N	1358.0582
F	55	F10	Hold	4	F	1614.7463
F	55	F10	Hold	3	N	1481.2284
F	55	F10	Hold	3	F	1714.8706
F	55	F10	Hold	2	N	1955.8518
F	55	F10	Hold	2	F	2355.1428
F	55	F10	Hold	1	N	1945.4885
F	55	F10	Hold	1	F	2524.1218
F	70	F01	Lift	-	-	3204.1904
F	70	F01	Hold	5	N	1491.934
F	70	F01	Hold	5	F	2073.9666
F	70	F01	Hold	4	N	1729.9796
F	70	F01	Hold	4	F	2257.9526
F	70	F01	Hold	3	N	1824.2844
F	70	F01	Hold	3	F	2217.4448
F	70	F01	Hold	2	N	2669.7039
F	70	F01	Hold	2	F	2998.901
F	70	F01	Hold	1	N	2736.7974
F	70	F01	Hold	1	F	3184.0864
F	70	F02	Lift	-	-	2854.8242
F	70	F02	Hold	5	N	1032.5004
F	70	F02	Hold	5	F	1857.3687
F	70	F02	Hold	4	N	1472.1373
F	70	F02	Hold	4	F	1919.451
F	70	F02	Hold	3	N	1825.757
F	70	F02	Hold	3	F	2370.1187
F	70	F02	Hold	2	N	2387.222
F	70	F02	Hold	2	F	2836.196
F	70	F02	Hold	1	N	2588.1414
F	70	F02	Hold	1	F	3495.2976
F	70	F03	Lift	-	-	2876.907
F	70	F03	Hold	5	N	1408.195
F	70	F03	Hold	5	F	2082.5146
F	70	F03	Hold	4	N	1506.5332
F	70	F03	Hold	4	F	1903.941
F	70	F03	Hold	3	N	1723.1562
F	70	F03	Hold	3	F	2101.2734
F	70	F03	Hold	2	N	2380.0134
F	70	F03	Hold	2	F	2973.749
F	70	F03	Hold	1	N	2438.2231
F	70	F03	Hold	1	F	3185.6516
F	70	F04	Lift	-	-	3148.6545
F	70	F04	Hold	5	N	1725.934
F	70	F04	Hold	5	F	2172.015
F	70	F04	Hold	4	N	1819.7244
F	70	F04	Hold	4	F	2263.9285
F	70	F04	Hold	3	N	1840.8948
F	70	F04	Hold	3	F	2340.313
F	70	F04	Hold	2	N	2081.4812
F	70	F04	Hold	2	F	2639.2844
F	70	F04	Hold	1	N	2464.5642
F	70	F04	Hold	1	F	3040.3215
F	70	F05	Lift	-	-	3606.372
F	70	F05	Hold	5	N	1873.4807
F	70	F05	Hold	5	F	2233.4705
F	70	F05	Hold	4	N	1966.1068
F	70	F05	Hold	4	F	2251.3374
F	70	F05	Hold	3	N	2186.4685
F	70	F05	Hold	3	F	2370.8013
F	70	F05	Hold	2	N	2661.0989
F	70	F05	Hold	2	F	2518.0857
F	70	F05	Hold	1	N	2728.9336
F	70	F05	Hold	1	F	2927.8093
F	70	F06	Lift	-	-	3089.2837
F	70	F06	Hold	5	N	1329.2917
F	70	F06	Hold	5	F	1899.4587
F	70	F06	Hold	4	N	1654.6082
F	70	F06	Hold	4	F	1901.5082
F	70	F06	Hold	3	N	1767.7548
F	70	F06	Hold	3	F	2222.8594
F	70	F06	Hold	2	N	2441.0042
F	70	F06	Hold	2	F	2967.6655
F	70	F06	Hold	1	N	2430.4946
F	70	F06	Hold	1	F	3164.6335
F	70	F07	Lift	-	-	3098.6367
F	70	F07	Hold	5	N	1145.505
F	70	F07	Hold	5	F	1774.7847
F	70	F07	Hold	4	N	1490.1333
F	70	F07	Hold	4	F	2027.8375
F	70	F07	Hold	3	N	1822.7705
F	70	F07	Hold	3	F	2304.092
F	70	F07	Hold	2	N	2164.658
F	70	F07	Hold	2	F	2849.8743
F	70	F07	Hold	1	N	2710.0386
F	70	F07	Hold	1	F	3431.0188
F	70	F08	Lift	-	-	2894.9827
F	70	F08	Hold	5	N	1446.768
F	70	F08	Hold	5	F	2054.9648
F	70	F08	Hold	4	N	1893.324
F	70	F08	Hold	4	F	2042.407
F	70	F08	Hold	3	N	1921.3116
F	70	F08	Hold	3	F	2353.4907
F	70	F08	Hold	2	N	2095.5984
F	70	F08	Hold	2	F	2666.1594
F	70	F08	Hold	1	N	2228.496
F	70	F08	Hold	1	F	2942.49
F	70	F09	Lift	-	-	2957.7158
F	70	F09	Hold	5	N	1554.0529
F	70	F09	Hold	5	F	2320.044
F	70	F09	Hold	4	N	1537.2308
F	70	F09	Hold	4	F	2434.0776
F	70	F09	Hold	3	N	1800.2091
F	70	F09	Hold	3	F	2631.0842
F	70	F09	Hold	2	N	2270.0999
F	70	F09	Hold	2	F	2934.2112
F	70	F09	Hold	1	N	2479.4614
F	70	F09	Hold	1	F	3175.9055
F	70	F10	Lift	-	-	3272.159
F	70	F10	Hold	5	N	1551.8114
F	70	F10	Hold	5	F	2072.158
F	70	F10	Hold	4	N	1724.2806
F	70	F10	Hold	4	F	2050.2778
F	70	F10	Hold	3	N	1881.2693
F	70	F10	Hold	3	F	2180.2095
F	70	F10	Hold	2	N	2486.2195
F	70	F10	Hold	2	F	2992.9019
F	70	F10	Hold	1	N	2472.5762
F	70	F10	Hold	1	F	3210.102
